# Supplementary material for: Factors Affecting the Duration of Nestling Period and Fledging Order in Tengmalm’s Owl (Aegolius funereus): Effect of Wing Length and Hatching Sequence
Source: PLoS One. 2015 Mar 20;10(3):e0121641. doi: 10.1371/journal.pone.0121641 (PMC4368509; doi:10.1371/journal.pone.0121641)
Supplement: S1 Dataset — (XLS) [file pone.0121641.s001.xls]

## Sheet: NESTLINGS
Study Area	Nestbox No.	Order of Hatching	Date of Hatching	Weight (g)	Wing Length (mm)	Nestling ID	Nestling Period Duration (days)	Order of Fledging	Date of Fledging	Sex	Year	Daily Precipitation (mm)	Mean wind speed (m/s)	Mean daily temperature (°C)
Czech Rep.	91	1	2006-05-08	114	107.778	3048901068	33	2	2006-06-09	F	2006	3.32121	4.53636	9.49697
Czech Rep.	91	2	2006-05-08	105	100	3048664460	33	1	2006-06-09	M	2006	3.32121	4.53636	9.49697
Czech Rep.	50406	1	2006-05-23	147	111.818	3048383726	34	2	2006-06-25	F	2006	3.2	3.81471	12.3882
Czech Rep.	50406	2	2006-05-24	137	110.625	3048927762	32	1	2006-06-24	M	2006	3.4	3.80313	12.2125
Czech Rep.	50406	3	2006-05-27	143	118.966	3048664637	33	3	2006-06-28	F	2006	2.78788	3.59697	13.3545
Czech Rep.	541	1	2006-05-09	111	132.692	3048898872	31	1	2006-06-08	M	2006	3.53548	4.63548	9.26129
Czech Rep.	554	1	2006-06-06	145	115.2	3049136680	31	1	2006-07-06	F	2006	1.76774	2.77742	16.5129
Czech Rep.	554	2	2006-06-07	117	120.968	3048640002	34	2	2006-07-10	M	2006	1.61471	2.73824	17.0706
Czech Rep.	554	3	2006-06-08	122	106	3374692382	34	4	2006-07-11	M	2006	1.61471	2.74706	17.4588
Czech Rep.	554	4	2006-06-09	96	105.517	3048610416	33	3	2006-07-11	F	2006	1.66364	2.79091	17.6303
Czech Rep.	577	1	2006-06-10	134	106.286	3048655858	35	1	2006-07-15	-	2006	1.61667	2.76111	17.7861
Finland	146	1	2005-06-10	114	100	3048655858	36	1	15.07.2005	-	2005	0.280556	2.45833	16.4403
Finland	241	1	2005-05-08	109	119.032	3048866230	32	1	08.06.2005	-	2005	0.70625	3.21875	8.96562
Finland	241	2	2005-05-09	141	122	3048635032	33	2	10.06.2005	-	2005	0.612121	3.30303	9.33636
Finland	241	3	2005-05-10	110	115.455	3049146792	33	3	11.06.2005	-	2005	0.612121	3.24242	9.68485
Finland	241	4	2005-05-12	121	117.097	3048926522	31	4	11.06.2005	-	2005	0.651613	3.25806	10.0774
Finland	241	5	2005-05-14	110	113.438	3048920840	32	5	14.06.2005	-	2005	0.765625	3.40625	10.7219
Finland	278	1	2005-05-06	132	111.818	3049186657	33	1	07.06.2005	-	2005	0.684848	3.15152	8.66061
Finland	278	2	2005-05-10	123	113.636	3048883028	33	2	11.06.2005	-	2005	0.612121	3.24242	9.68485
Finland	278	3	2005-05-10	111	111.818	3048661883	33	3	11.06.2005	-	2005	0.612121	3.24242	9.68485
Finland	278	4	2005-05-13	128	110.909	3048401093	33	4	14.06.2005	-	2005	0.742424	3.39394	10.6394
Finland	278	5	2005-05-17	111	116.897	3048350949	31	5	16.06.2005	-	2005	0.880645	3.41935	11.3258
Finland	527	1	2005-05-12	146	112.059	3048394950	35	1	15.06.2005	-	2005	0.837143	3.25714	10.5714
Finland	527	2	2005-05-14	132	115.312	3048389066	34	2	16.06.2005	-	2005	0.861765	3.29412	10.8412
Finland	527	3	2005-05-19	133	130	3048386242	30	3	17.06.2005	-	2005	0.863333	3.33333	11.8133
Finland	529	1	2005-04-17	130	126	3374402983	31	2	17.05.2005	-	2005	0.203226	2.47581	3.70806
Finland	529	2	2005-04-17	128	125	3374926766	31	1	17.05.2005	-	2005	0.203226	2.47581	3.70806
Finland	529	3	2005-04-18	141	129.31	3374440377	32	3	19.05.2005	-	2005	0.196875	2.49219	3.95781
Finland	529	4	2005-04-19	151	127.5	3375223384	31	4	19.05.2005	-	2005	0.203226	2.44355	4.10484
Finland	529	5	2005-04-21	162	138.462	3374920029	30	5	20.05.2005	-	2005	0.21	2.35833	4.63167
Finland	529	6	2005-04-22	137	125	3048882191	31	6	22.05.2005	-	2005	0.203226	2.47581	5.26613
Finland	692	1	2005-04-17	146	125	3253751042	33	2	19.05.2005	-	2005	0.190909	2.44697	3.91061
Finland	692	2	2005-04-18	121	116.897	3374944851	32	1	19.05.2005	-	2005	0.196875	2.49219	3.95781
Finland	692	3	2005-04-18	115	115.862	3048393227	33	3	20.05.2005	-	2005	0.190909	2.53788	4.06212
Finland	820	1	2005-06-16	132	124.545	3048896789	33	1	18.07.2005	-	2005	0.660606	2.25758	16.9803
Finland	887	1	2005-04-11	106	118.065	3245858395	32	1	12.05.2005	-	2005	0.128125	2.39844	2.82031
Finland	887	2	2005-04-14	68	90	3374657382	35	2	18.05.2005	-	2005	0.211429	2.33571	3.59
Finland	887	3	2005-04-16	106	122.903	3245847149	33	3	18.05.2005	-	2005	0.190909	2.35606	3.72576
Finland	887	4	2005-04-18	131	135.517	3374958809	34	4	21.05.2005	-	2005	0.185294	2.61029	4.23971
Finland	936	1	2005-05-29	136	112.941	3048870870	34	1	2005-07-01	-	2005	0.535294	3.11765	13.2735
Finland	936	2	2005-05-31	143	116.25	3048352957	33	2	2005-07-02	-	2005	0.518182	3.12121	13.597
Finland	936	3	2005-06-04	133	124.286	3048406741	30	3	2005-07-03	-	2005	0.57	3.03333	14.34
Finland	936	4	2005-06-06	135	108.857	3048389631	36	4	2005-07-11	-	2005	0.447222	2.63889	15.6778
Czech Rep.	502	1	2010-04-23	152	139.615	1	30	1	2010-05-23	F	2010	2.99032	3.50645	8.4129
Czech Rep.	502	2	2010-04-25	122	147.5	2	29	2	2010-05-24	F	2010	3.22	3.66667	8.63667
Czech Rep.	502	3	2010-04-27	121	150	3	29	3	2010-05-26	M	2010	3.12333	3.65667	8.52667
Czech Rep.	502	4	2010-04-29	134	153	4	28	4	2010-05-27	M	2010	3.29655	3.65517	8.47586
Czech Rep.	502	5	2010-05-01	130	146.4	5	29	5	2010-05-30	F	2010	3.70333	3.56667	8.23333
Czech Rep.	502	6	2010-05-03	113	132.857	6	31	6	2010-06-03	M	2010	4.075	4.11562	8.08125
Czech Rep.	502	7	2010-05-05	113	127	7	31	7	2010-06-05	M	2010	3.9625	4.1375	8.5125
Czech Rep.	502	8	2010-05-07	127	128.571	8	30	8	2010-06-06	F	2010	3.72258	4.22903	8.9871
Czech Rep.	50410	1	2010-04-26	141	132.5	9	30	1	2010-05-26	F	2010	3.14516	3.66774	8.54516
Czech Rep.	50410	2	2010-04-28	122	144.545	10	29	2	2010-05-27	M	2010	3.18667	3.62333	8.56333
Czech Rep.	50410	3	2010-04-30	126	126	11	29	3	2010-05-29	M	2010	3.47	3.61	8.41
Czech Rep.	50410	4	2010-05-04	112	136.667	12	29	4	2010-06-02	M	2010	4.22667	4.08	8.04
Czech Rep.	50410	5	2010-05-06	119	145.2	13	28	5	2010-06-03	F	2010	4.12414	4.26897	8.27931
Czech Rep.	307	1	2010-04-28	141	128.889	14	31	1	2010-05-29	F	2010	3.25312	3.55313	8.71562
Czech Rep.	307	2	2010-04-30	145	133.125	15	33	2.5	2010-06-02	M	2010	4.37941	3.95294	8.35882
Czech Rep.	307	3	2010-05-02	138	133	16	31	2.5	2010-06-02	F	2010	4.59375	3.99063	8.05937
Czech Rep.	307	4	2010-05-04	147	137.143	17	32	4.5	2010-06-05	F	2010	3.95152	4.05152	8.43939
Czech Rep.	307	5	2010-05-06	133	138.462	18	30	4.5	2010-06-05	M	2010	3.85806	4.19677	8.64194
Czech Rep.	40910	1	2010-04-28	131	120	19	33	1	2010-05-31	M	2010	3.48824	3.68824	8.71176
Czech Rep.	40910	2	2010-04-30	120	123.871	20	32	2	2010-06-01	M	2010	3.72424	3.83939	8.3697
Czech Rep.	40910	3	2010-05-02	125	124.138	21	32	3.5	2010-06-03	M	2010	4.56364	4.02121	8.10303
Czech Rep.	40910	4	2010-05-04	118	137.778	22	30	3.5	2010-06-03	M	2010	4.20645	4.10968	8.0871
Czech Rep.	40910	5	2010-05-06	119	128.276	23	31	5	2010-06-06	M	2010	3.89375	4.15937	8.94063
Czech Rep.	40910	6	2010-05-08	128	127.778	24	32	6	2010-06-09	M	2010	3.63333	4.16364	9.85152
Czech Rep.	40910	7	2010-05-10	139	136.8	25	32	7	2010-06-11	F	2010	3.54242	4.21515	10.5879
Czech Rep.	901	1	2010-04-28	118	126.923	26	34	1	2010-06-01	M	2010	3.51143	3.77429	8.65143
Czech Rep.	901	3	2010-05-02	118	120	27	34	2	2010-06-05	M	2010	4.30286	3.97143	8.43429
Czech Rep.	901	6	2010-05-10	132	98.8235	28	36	3	2010-06-15	M	2010	3.22432	3.95676	10.7919
Czech Rep.	620	1	2010-04-23	121	108.889	29	35	1	2010-05-28	F	2010	2.98611	3.50278	8.66389
Czech Rep.	620	2	2010-04-25	119	122.4	30	34	2	2010-05-29	M	2010	3.08286	3.56286	8.78571
Czech Rep.	620	3	2010-04-27	125	120	31	35	3.5	2010-06-01	M	2010	3.41389	3.77222	8.61389
Czech Rep.	620	4	2010-04-29	107	115.312	32	33	3.5	2010-06-01	M	2010	3.61471	3.80588	8.57941
Czech Rep.	620	5	2010-05-01	111	120.882	33	36	5.5	2010-06-06	F	2010	4.25676	3.88378	8.74865
Czech Rep.	620	6	2010-05-03	91	108.75	34	34	5.5	2010-06-06	M	2010	3.86857	4.02857	8.70286
Czech Rep.	620	8	2010-05-07	95	100.714	35	36	7	2010-06-12	M	2010	3.29459	4	10.4027
Czech Rep.	306	1	2011-04-12	125	120.968	36	32	1	2011-05-14	M	2011	2.66061	2.90303	9.1
Czech Rep.	306	2	2011-04-14	134	134.483	37	32	2	2011-05-16	F	2011	1.88485	2.57576	9.39697
Czech Rep.	406	1	2011-04-21	109	106.286	38	37	1.5	2011-05-28	M	2011	1.92632	2.76316	11.0553
Czech Rep.	406	2	2011-04-23	103	110.909	39	35	1.5	2011-05-28	M	2011	2.03333	2.78611	10.8583
Czech Rep.	406	3	2011-04-25	96	111.29	40	37	3	2011-06-01	M	2011	2.27895	2.94737	11.0816
Czech Rep.	406	4	2011-04-27	123	103.333	41	38	4	2011-06-04	M	2011	2.07949	2.91282	11.6641
Czech Rep.	616	1	2011-05-01	107	103.125	42	35	1	2011-06-05	F	2011	2.23611	3.01667	11.8472
Czech Rep.	44	1	2011-05-05	125	125.806	43	33	2	2011-06-07	F	2011	2.21765	3.04706	13.0529
Czech Rep.	44	2	2011-05-07	85	118.846	44	27	1	2011-06-03	M	2011	2.07857	3.23214	12.85
Czech Rep.	19	1	2011-05-05	128	116.129	45	36	1	2011-06-10	F	2011	2.12973	3.06216	13.0054
Czech Rep.	40912	1	2012-04-10	117	118	46	31	1	2012-05-11	M	2012	2.64688	3.15625	9.64062
Czech Rep.	40912	2	2012-04-12	131	116.129	47	33	2	2012-05-15	F	2012	2.09412	3.11471	9.35
Czech Rep.	40912	3	2012-04-14	129	121.875	48	33	3	2012-05-17	F	2012	1.92353	3.24412	9.34706
Czech Rep.	40912	4	2012-04-16	130	125	49	32	4	2012-05-18	F	2012	1.77576	3.37273	9.6
Czech Rep.	40912	6	2012-04-20	124	122.308	50	30	5	2012-05-20	F	2012	1.88065	3.44194	10.7742
Czech Rep.	623	1	2012-04-10	112	118	51	33	2	2012-05-13	M	2012	2.51176	3.19412	9.32353
Czech Rep.	623	2	2012-04-12	129	120	52	30	1	2012-05-12	F	2012	2.20645	3.12581	9.69355
Czech Rep.	623	3	2012-04-14	130	126.207	53	30	3	2012-05-14	F	2012	1.97097	3.17097	9.80968
Czech Rep.	623	4	2012-04-16	124	127	54	31	4	2012-05-17	F	2012	1.83125	3.3	9.65312
Czech Rep.	623	5	2012-04-18	114	117.857	55	32	5	2012-05-20	M	2012	1.7697	3.40303	10.4424

## Sheet: NESTBOXES
Study Area	Year	Nestbox No.	No. of Eggs	No. of Hatchlings	No. of Fledglings	Prey Availability (prey items per 100 trap nights)	Fledging Period Duration (days)
Czech Rep.	2006	91	6	6	2	0.275482	0.0625
Czech Rep.	2006	50406	5	5	3	0.275482	4
Czech Rep.	2006	541	5	3	1	0.275482	-
Czech Rep.	2006	554	4	4	4	0.275482	5
Czech Rep.	2006	577	5	3	1	0.275482	-
Finland	2005	146	6	5	1	13.2917	-
Finland	2005	241	7	7	5	13.2917	6
Finland	2005	278	6	6	5	13.2917	9
Finland	2005	527	6	6	3	13.2917	2
Finland	2005	529	7	6	6	13.2917	5
Finland	2005	692	8	7	3	13.2917	1
Finland	2005	820	6	6	1	13.2917	-
Finland	2005	887	6	6	4	13.2917	9
Finland	2005	936	7	7	4	13.2917	10
Czech Rep.	2010	502	8	8	8	10.1928	14
Czech Rep.	2010	50410	6	5	5	10.1928	8
Czech Rep.	2010	307	6	5	5	10.1928	7
Czech Rep.	2010	40910	8	8	7	10.1928	11
Czech Rep.	2010	901	7	6	3	10.1928	14
Czech Rep.	2010	620	8	8	7	10.1928	15
Czech Rep.	2011	306	5	4	2	0.550964	2
Czech Rep.	2011	406	5	5	4	0.550964	7
Czech Rep.	2011	616	4	3	1	0.550964	-
Czech Rep.	2011	44	4	3	2	0.550964	4
Czech Rep.	2011	19	3	3	1	0.550964	-
Czech Rep.	2012	40912	6	5	5	4.86685	9
Czech Rep.	2012	623	6	6	5	4.86685	7
